# Supplementary material for: The 5′ untranslated region of the serotonin receptor 2C pre-mRNA generates miRNAs and is expressed in non-neuronal cells
Source: Exp Brain Res. 2013 Mar 15;230(4):387–94. doi: 10.1007/s00221-013-3458-8 (PMC3787788; doi:10.1007/s00221-013-3458-8)
Supplement: Supplementary file 1 — Supplementary material 1 Table 1: List of primers used (XLSX 47 kb) [file 221_2013_3458_MOESM1_ESM.xlsx]

## Sheet: Sheet1
Primers for RT-PCR:
For exon 2 and 3 of 5HT2C
5Ht2c Ex2 for: CACCCGCGAGCATCTATAAC
5Ht2c Ex3 rev: GCATTCCTCAGGTTCACCAT
For exon 4,5 and 6 of 5HT2C
5Ht2c Ex4/5 for: CCTGGCAATCCTTTATGATTATGTC
5Ht2c Ex6 rev: TCGTCCCTCAGTCCAATCAC
Taqman probes
TaqMan MicroRNA Assay
hsa-miR-764:
Assay ID: 241115_mat (Life Technology)
miRBase Accession #: MIMAT0010367
Mature miRNA Sequence: GCAGGUGCUCACUUGUCCUCCU
hsa-miR-1264:
Assay ID: 002799 (Life Technology)
miRBase Accession #:MIMAT0005791
Mature miRNA Sequence: CAAGUCUUAUUUGAGCACCUGUU
hsa-miR-1912:
Assay ID: 121110_mat (Life Technology)
miRBase Accession #:MIMAT0007887
Mature miRNA Sequence: UACCCAGAGCAUGCAGUGUGAA
